# Supplementary material for: Redescription of types of three species of Leptonetidae Simon, 1890 from China (Arachnida, Araneae)
Source: Zookeys. 2020 Dec 3;1000:1–17. doi: 10.3897/zookeys.1000.57660 (PMC7728732; doi:10.3897/zookeys.1000.57660)
Supplement: XML Treatment for Leptoneta [file zookeys.1000.57660-treatment1.xml]

<!DOCTYPE tp:taxon-treatment
  PUBLIC "-//TaxonX//DTD Taxonomic Treatment Publishing DTD v0 20100105//EN" "tax-treatment-NSO.dtd">
<tp:taxon-treatment xmlns:tp="http://www.plazi.org/taxpub"><tp:treatment-meta><kwd-group><label>Taxon classification</label><kwd><named-content xmlns:xlink="http://www.w3.org/1999/xlink" content-type="kingdom">Animalia</named-content></kwd><kwd><named-content xmlns:xlink="http://www.w3.org/1999/xlink" content-type="order">Araneae</named-content></kwd><kwd><named-content xmlns:xlink="http://www.w3.org/1999/xlink" content-type="family">Leptonetidae</named-content></kwd></kwd-group><mixed-citation publication-type="journal"><person-group><name><surname>Liu</surname><given-names>Jinxin</given-names></name><name><surname>Huang</surname><given-names>Zongguang</given-names></name><name><surname>Xu</surname><given-names>Xiang</given-names></name><name><surname>Yin</surname><given-names>Haiqiang</given-names></name></person-group><article-title>Redescription of types of three species of <tp:taxon-name><tp:taxon-name-part taxon-name-part-type="family">Leptonetidae</tp:taxon-name-part></tp:taxon-name> Simon, 1890 from China (<tp:taxon-name><tp:taxon-name-part taxon-name-part-type="class">Arachnida</tp:taxon-name-part></tp:taxon-name>, <tp:taxon-name><tp:taxon-name-part taxon-name-part-type="order">Araneae</tp:taxon-name-part></tp:taxon-name>)</article-title><source>Zookeys</source><day>03</day><month>12</month><year>2020</year><volume>1000</volume><fpage>1</fpage><lpage>17</lpage><pub-id pub-id-type="doi">10.3897/zookeys.1000.57660</pub-id></mixed-citation></tp:treatment-meta><tp:nomenclature><label>Genus</label><tp:taxon-name><object-id xmlns:xlink="http://www.w3.org/1999/xlink" content-type="arpha" xlink:type="simple">C99CA8DF-6794-566D-8ADD-FDD9FF9C2B32</object-id>
              <tp:taxon-name-part taxon-name-part-type="genus" reg="Leptoneta">Leptoneta</tp:taxon-name-part>
            </tp:taxon-name><tp:taxon-authority>Simon, 1872</tp:taxon-authority></tp:nomenclature><tp:treatment-sec sec-type="type species" id="SECID0EXJAC"><title>Type species.</title><p><italic><tp:taxon-name><tp:taxon-name-part taxon-name-part-type="genus" reg="Leptoneta">Leptoneta</tp:taxon-name-part> <tp:taxon-name-part taxon-name-part-type="species" reg="convexa">convexa</tp:taxon-name-part></tp:taxon-name></italic> Simon, 1872.</p></tp:treatment-sec><tp:treatment-sec sec-type="type locality" id="SECID0EIKAC"><title>Type locality.</title><p>Ariége, France.</p></tp:treatment-sec></tp:taxon-treatment>
