# Supplementary material for: Redescription of types of three species of Leptonetidae Simon, 1890 from China (Arachnida, Araneae)
Source: Zookeys. 2020 Dec 3;1000:1–17. doi: 10.3897/zookeys.1000.57660 (PMC7728732; doi:10.3897/zookeys.1000.57660)
Supplement: XML Treatment for Leptoneta monodactyla [file zookeys.1000.57660-treatment2.xml]

<!DOCTYPE tp:taxon-treatment
  PUBLIC "-//TaxonX//DTD Taxonomic Treatment Publishing DTD v0 20100105//EN" "tax-treatment-NSO.dtd">
<tp:taxon-treatment xmlns:tp="http://www.plazi.org/taxpub"><tp:treatment-meta><kwd-group><label>Taxon classification</label><kwd><named-content xmlns:xlink="http://www.w3.org/1999/xlink" content-type="kingdom">Animalia</named-content></kwd><kwd><named-content xmlns:xlink="http://www.w3.org/1999/xlink" content-type="order">Araneae</named-content></kwd><kwd><named-content xmlns:xlink="http://www.w3.org/1999/xlink" content-type="family">Leptonetidae</named-content></kwd></kwd-group><mixed-citation publication-type="journal"><person-group><name><surname>Liu</surname><given-names>Jinxin</given-names></name><name><surname>Huang</surname><given-names>Zongguang</given-names></name><name><surname>Xu</surname><given-names>Xiang</given-names></name><name><surname>Yin</surname><given-names>Haiqiang</given-names></name></person-group><article-title>Redescription of types of three species of <tp:taxon-name><tp:taxon-name-part taxon-name-part-type="family">Leptonetidae</tp:taxon-name-part></tp:taxon-name> Simon, 1890 from China (<tp:taxon-name><tp:taxon-name-part taxon-name-part-type="class">Arachnida</tp:taxon-name-part></tp:taxon-name>, <tp:taxon-name><tp:taxon-name-part taxon-name-part-type="order">Araneae</tp:taxon-name-part></tp:taxon-name>)</article-title><source>Zookeys</source><day>03</day><month>12</month><year>2020</year><volume>1000</volume><fpage>1</fpage><lpage>17</lpage><pub-id pub-id-type="doi">10.3897/zookeys.1000.57660</pub-id></mixed-citation></tp:treatment-meta><tp:nomenclature><tp:taxon-name><object-id xmlns:xlink="http://www.w3.org/1999/xlink" content-type="arpha" xlink:type="simple">8877ACC2-1CBC-54FB-AE21-F3BAF00DAA78</object-id>
              <tp:taxon-name-part taxon-name-part-type="genus" reg="Leptoneta">Leptoneta</tp:taxon-name-part>
              <tp:taxon-name-part taxon-name-part-type="species" reg="monodactyla">monodactyla</tp:taxon-name-part>
            </tp:taxon-name><tp:taxon-authority>Yin, Wang &amp; Wang, 1984</tp:taxon-authority><xref ref-type="fig" rid="F1">Figures 1</xref><xref ref-type="fig" rid="F2">, 2</xref><xref ref-type="fig" rid="F3">, 3</xref><tp:nomenclature-citation-list><tp:nomenclature-citation><tp:taxon-name>
                  <tp:taxon-name-part taxon-name-part-type="genus" reg="Leptoneta">Leptoneta</tp:taxon-name-part> <tp:taxon-name-part taxon-name-part-type="species" reg="monodactyla">monodactyla</tp:taxon-name-part></tp:taxon-name><comment><xref ref-type="bibr" rid="B19">Yin et al., 1984</xref>: 366, fig. 2a–d (♂); Song 1987: 104, fig. 67 (♂); Song, Zhu and Chen 1999: 51, fig. 21H, I (♂, reproduction of the original figure); <xref ref-type="bibr" rid="B20">Yin et al. 2012</xref>: 156, fig. 26a–d (♂).</comment></tp:nomenclature-citation></tp:nomenclature-citation-list></tp:nomenclature><tp:treatment-sec sec-type="material" id="SECID0ESMAC"><title>Material examined.</title><p><bold><italic>Holotype</italic></bold> ♂ (<named-content xmlns:xlink="http://www.w3.org/1999/xlink" content-type="dwc:institutional_code" xlink:type="simple">HNU</named-content>, Lept-<italic><tp:taxon-name><tp:taxon-name-part taxon-name-part-type="genus" reg="Leptoneta">Leptoneta</tp:taxon-name-part></tp:taxon-name></italic>-0001-001): <bold>China</bold>, Hunan Province, Lingxian County, 5.XII.1982, leg. Jiafu Wang (information on the label of the type) [Lingxian is an old place name and now belongs to Hengyang City. The detailed information of the locality: Hunan Province, Hengyang City, Linghu Village (113°42'N, 26°30'E)].</p></tp:treatment-sec><tp:treatment-sec sec-type="diagnosis" id="SECID0EWNAC"><title>Diagnosis.</title><p>Male is similar to that of <italic><tp:taxon-name><tp:taxon-name-part taxon-name-part-type="genus" reg="Leptoneta">Leptoneta</tp:taxon-name-part> <tp:taxon-name-part taxon-name-part-type="species" reg="huanglongensis">huanglongensis</tp:taxon-name-part></tp:taxon-name></italic><xref ref-type="bibr" rid="B1">Chen et al., 1982</xref> in having a long tibial apophysis (<abbrev xmlns:xlink="http://www.w3.org/1999/xlink" xlink:title="tibial apophysis" id="ABBRID0ELOAC" xlink:type="simple">TA</abbrev>) of palp, but differs by the detailed characters of <abbrev xmlns:xlink="http://www.w3.org/1999/xlink" xlink:title="tibial apophysis" id="ABBRID0EPOAC" xlink:type="simple">TA</abbrev> (claviform, gradually more transparent from the base to the tip, with a small spine on its tip in this species vs finger-shaped and bifurcate distally in <italic><tp:taxon-name><tp:taxon-name-part taxon-name-part-type="genus" reg="Leptoneta">L.</tp:taxon-name-part> <tp:taxon-name-part taxon-name-part-type="species" reg="huanglongensis">huanglongensis</tp:taxon-name-part></tp:taxon-name></italic>) (compare Figs <xref ref-type="fig" rid="F1">1B, C, E</xref>, <xref ref-type="fig" rid="F2">2B</xref>, <xref ref-type="fig" rid="F3">3A, B</xref> with <xref ref-type="bibr" rid="B1">Chen et al. 1982</xref>: fig. 3).</p><fig id="F1" position="float" orientation="portrait"><object-id xmlns:xlink="http://www.w3.org/1999/xlink" content-type="doi" xlink:type="simple">10.3897/zookeys.1000.57660.figure1</object-id><object-id xmlns:xlink="http://www.w3.org/1999/xlink" content-type="arpha" xlink:type="simple">F252C36B-473D-581D-A604-3124944621D9</object-id><label>Figure 1.</label><caption><p><italic><tp:taxon-name><tp:taxon-name-part taxon-name-part-type="genus" reg="Leptoneta">Leptoneta</tp:taxon-name-part> <tp:taxon-name-part taxon-name-part-type="species" reg="monodactyla">monodactyla</tp:taxon-name-part></tp:taxon-name></italic><xref ref-type="bibr" rid="B19">Yin et al., 1984</xref>, holotype male <bold>A</bold> habitus, dorsal view <bold>B</bold> palpal bulb, ventral view <bold>C</bold> right palp (show the whole situation from patella to tarsus, but palpal bulb is missing), retrolateral view <bold>D</bold> palp, prolateral view <bold>E</bold> palp, retrolateral view.</p></caption><graphic xmlns:xlink="http://www.w3.org/1999/xlink" xlink:href="zookeys-1000-001-g001.jpg" position="float" orientation="portrait" xlink:type="simple" id="oo_482828.jpg"><uri content-type="original_file" xlink:type="simple">https://binary.pensoft.net/fig/482828</uri></graphic></fig></tp:treatment-sec><tp:treatment-sec sec-type="description" id="SECID0EVAAE"><title>Description.</title><p><bold><italic>Holotype</italic></bold> Male. Body (Fig. <xref ref-type="fig" rid="F1">1A</xref>) length 2.20, carapace 0.85 long, 0.70 wide, abdomen 1.35 long, 0.75 wide (data from original description by <xref ref-type="bibr" rid="B19">Yin et al. 1984</xref>: 366). Carapace brown. Six eyes, ALE and PLE connected to each other by their black bases, PME separated from ALE and PLE. Thoracic median groove deep brown, needle-shaped. Cervical grooves and radial furrows deep brown, indistinct. Chelicerae yellowish brown, with ten promarginal (teeth gradually becoming smaller and denser from distal end to base of chelicera) and five retromarginal teeth (Fig. <xref ref-type="fig" rid="F3">3C</xref>). Endites deep brown. Labium deep brown, fused to sternum. Sternum deep brown, peltate. Legs deep yellow; measurements: I 8.20 (2.15, 0.30, 2.50, 2.00, 1.25); II 5.40 (1.50, 0.25, 1.60, 1.30, 0.75); III 4.35 (1.25, 0.25, 1.20, 1.10, 0.55); IV 6.60 (1.75, 0.25, 2.10, 1.60, 0.90) (data from original description by <xref ref-type="bibr" rid="B19">Yin et al. 1984</xref>: 367). Abdomen brown, ovoid, with wide, horizontal wave stripes (Fig. <xref ref-type="fig" rid="F1">1A</xref>).</p><p>Male palp as illustrated in Figs <xref ref-type="fig" rid="F1">1B–E</xref>, <xref ref-type="fig" rid="F2">2A, B</xref>, <xref ref-type="fig" rid="F3">3A, B</xref>. Femur with 10 ventral spines and five dorsal spines (Fig. <xref ref-type="fig" rid="F3">3A</xref>). Patella with several irregularly arranged setae besides distinct dorsal spine (Fig. <xref ref-type="fig" rid="F1">1D, E</xref>). Tibia with two trichobothria dorsally (Fig. <xref ref-type="fig" rid="F3">3A</xref>), with distal special apophysis (<abbrev xmlns:xlink="http://www.w3.org/1999/xlink" xlink:title="tibial apophysis" id="ABBRID0EOCAE" xlink:type="simple">TA</abbrev>) and distal spine retrolaterally. <abbrev xmlns:xlink="http://www.w3.org/1999/xlink" xlink:title="tibial apophysis" id="ABBRID0ESCAE" xlink:type="simple">TA</abbrev> clavate, gradually more transparent from base to tip, with small spine on its tip (Fig. <xref ref-type="fig" rid="F2">2B</xref>). Tarsus slightly sunken and contracted at middle position, with one distal long spine, three long dorsal spines, two long retrolateral, and two long prolateral spines on distal half, and one long dorsal spine on basal half (Figs <xref ref-type="fig" rid="F1">1D, E</xref>, <xref ref-type="fig" rid="F2">2A, B</xref>). Palpal bulb oval, with smooth surface. Conductor membranous, long, upright. Embolus smooth and small, similar color as conductor. Median apophysis needle-shaped, starting at anterior margin of palpal bulb prolaterally (Figs <xref ref-type="fig" rid="F1">1B</xref>, <xref ref-type="fig" rid="F3">3B</xref>). Prolateral lobe (<abbrev xmlns:xlink="http://www.w3.org/1999/xlink" xlink:title="Prolateral lobe" id="ABBRID0EKDAE" xlink:type="simple">PL</abbrev>) medium-sized, elliptical (Figs <xref ref-type="fig" rid="F1">1D</xref>, <xref ref-type="fig" rid="F2">2A</xref>). Cymbium not branched distally (Figs <xref ref-type="fig" rid="F1">1A–C</xref>, <xref ref-type="fig" rid="F2">2A, B</xref>, <xref ref-type="fig" rid="F3">3A</xref>).</p><fig id="F2" position="float" orientation="portrait"><object-id xmlns:xlink="http://www.w3.org/1999/xlink" content-type="doi" xlink:type="simple">10.3897/zookeys.1000.57660.figure2</object-id><object-id xmlns:xlink="http://www.w3.org/1999/xlink" content-type="arpha" xlink:type="simple">9EC43DD9-CC1C-526E-89D4-C7EA7DAC96A9</object-id><label>Figure 2.</label><caption><p><italic><tp:taxon-name><tp:taxon-name-part taxon-name-part-type="genus" reg="Leptoneta">Leptoneta</tp:taxon-name-part> <tp:taxon-name-part taxon-name-part-type="species" reg="monodactyla">monodactyla</tp:taxon-name-part></tp:taxon-name></italic><xref ref-type="bibr" rid="B19">Yin et al., 1984</xref>, Palp of holotype male <bold>A</bold> prolateral view <bold>B</bold> retrolateral view. Abbreviations: <abbrev xmlns:xlink="http://www.w3.org/1999/xlink" xlink:title="Prolateral lobe" id="ABBRID0E4EAE" xlink:type="simple">PL</abbrev>, prolateral lobe; <abbrev xmlns:xlink="http://www.w3.org/1999/xlink" xlink:title="tibial apophysis" id="ABBRID0EBFAE" xlink:type="simple">TA</abbrev>, tibial apophysis.</p></caption><graphic xmlns:xlink="http://www.w3.org/1999/xlink" xlink:href="zookeys-1000-001-g002.jpg" position="float" orientation="portrait" xlink:type="simple" id="oo_482829.jpg"><uri content-type="original_file" xlink:type="simple">https://binary.pensoft.net/fig/482829</uri></graphic></fig><p><bold>Female.</bold> Unknown.</p></tp:treatment-sec><tp:treatment-sec sec-type="distribution" id="SECID0EOFAE"><title>Distribution.</title><p>Only known from the type locality, Hunan, China (Fig. <xref ref-type="fig" rid="F9">9</xref>).</p></tp:treatment-sec><tp:treatment-sec sec-type="remarks" id="SECID0EYFAE"><title>Remarks.</title><p>According to <xref ref-type="bibr" rid="B11">Platnick (1986</xref>, <xref ref-type="bibr" rid="B12">2007</xref>) and <xref ref-type="bibr" rid="B9">Le Peru (2011)</xref>, all <italic><tp:taxon-name><tp:taxon-name-part taxon-name-part-type="genus" reg="Leptoneta">Leptoneta</tp:taxon-name-part></tp:taxon-name></italic> species are limited to the western Mediterranean region and all those from outside the Mediterranean region are probably misplaced. Also, as stated by <xref ref-type="bibr" rid="B15">Tong and Li (2008)</xref>, the Chinese <italic><tp:taxon-name><tp:taxon-name-part taxon-name-part-type="genus" reg="Leptoneta">Leptoneta</tp:taxon-name-part></tp:taxon-name></italic> species should probably be included in one or more new genera. The original designation of <italic><tp:taxon-name><tp:taxon-name-part taxon-name-part-type="genus" reg="Leptoneta">Leptoneta</tp:taxon-name-part> <tp:taxon-name-part taxon-name-part-type="species" reg="monodactyla">monodactyla</tp:taxon-name-part></tp:taxon-name></italic><xref ref-type="bibr" rid="B19">Yin et al., 1984</xref> is retained in this work pending comprehensive revisionary work.</p><fig id="F3" position="float" orientation="portrait"><object-id xmlns:xlink="http://www.w3.org/1999/xlink" content-type="doi" xlink:type="simple">10.3897/zookeys.1000.57660.figure3</object-id><object-id xmlns:xlink="http://www.w3.org/1999/xlink" content-type="arpha" xlink:type="simple">B25A01B4-A8F7-5A54-B38E-DBEA7F98DD7D</object-id><label>Figure 3.</label><caption><p><italic><tp:taxon-name><tp:taxon-name-part taxon-name-part-type="genus" reg="Leptoneta">Leptoneta</tp:taxon-name-part> <tp:taxon-name-part taxon-name-part-type="species" reg="monodactyla">monodactyla</tp:taxon-name-part></tp:taxon-name></italic><xref ref-type="bibr" rid="B19">Yin et al., 1984</xref>, holotype male <bold>A</bold> right palp (show the whole situation from patella to tarsus, but palpal bulb is missing), retrolateral view <bold>B</bold> palpal blub, ventral view <bold>C</bold> right chelicera (because teeth of left chelicera are broken), retrolateral view. Abbreviations: Co, conductor; E, embolus; MA, median apophysis.</p></caption><graphic xmlns:xlink="http://www.w3.org/1999/xlink" xlink:href="zookeys-1000-001-g003.jpg" position="float" orientation="portrait" xlink:type="simple" id="oo_482830.jpg"><uri content-type="original_file" xlink:type="simple">https://binary.pensoft.net/fig/482830</uri></graphic></fig></tp:treatment-sec><tp:treatment-sec><!--Section generated to contain objects referenced in tp:taxon-treatment.--><fig id="F9" position="float" orientation="portrait"><object-id xmlns:xlink="http://www.w3.org/1999/xlink" content-type="doi" xlink:type="simple">10.3897/zookeys.1000.57660.figure9</object-id><object-id xmlns:xlink="http://www.w3.org/1999/xlink" content-type="arpha" xlink:type="simple">E6D0E2C4-CE87-5E06-A7DB-C64C9F25317B</object-id><label>Figure 9.</label><caption><p>Locality records for <italic><tp:taxon-name><tp:taxon-name-part taxon-name-part-type="genus" reg="Leptonetela">Leptonetela</tp:taxon-name-part> <tp:taxon-name-part taxon-name-part-type="species" reg="trispinosa">trispinosa</tp:taxon-name-part></tp:taxon-name></italic> comb. nov., <italic><tp:taxon-name><tp:taxon-name-part taxon-name-part-type="genus" reg="Leptonetela">Leptonetela</tp:taxon-name-part> <tp:taxon-name-part taxon-name-part-type="species" reg="unispinosa">unispinosa</tp:taxon-name-part></tp:taxon-name></italic> comb. nov. and <italic><tp:taxon-name><tp:taxon-name-part taxon-name-part-type="genus" reg="Leptoneta">Leptoneta</tp:taxon-name-part> <tp:taxon-name-part taxon-name-part-type="species" reg="monodactyla">monodactyla</tp:taxon-name-part></tp:taxon-name></italic>.</p></caption><graphic xmlns:xlink="http://www.w3.org/1999/xlink" xlink:href="zookeys-1000-001-g009.jpg" position="float" orientation="portrait" xlink:type="simple" id="oo_482836.jpg"><uri content-type="original_file" xlink:type="simple">https://binary.pensoft.net/fig/482836</uri></graphic></fig></tp:treatment-sec><ref-list><ref id="B19"><mixed-citation xmlns:xlink="http://www.w3.org/1999/xlink" xlink:type="simple"><person-group><name name-style="western"><surname>Yin</surname><given-names>CM</given-names></name><name name-style="western"><surname>Wang</surname><given-names>JF</given-names></name><name name-style="western"><surname>Wang</surname><given-names>ZT</given-names></name></person-group> (<year>1984</year>) <article-title>Three new species of the genus <italic><tp:taxon-name><tp:taxon-name-part taxon-name-part-type="genus">Leptoneta</tp:taxon-name-part></tp:taxon-name></italic> from China (<tp:taxon-name><tp:taxon-name-part taxon-name-part-type="order">Araneae</tp:taxon-name-part></tp:taxon-name>: <tp:taxon-name><tp:taxon-name-part taxon-name-part-type="family">Leptonetidae</tp:taxon-name-part></tp:taxon-name>).</article-title><source>Acta Zootaxonomica Sinica</source><volume>9</volume>: <fpage>364</fpage>–<lpage>370</lpage>.</mixed-citation></ref><ref id="B20"><mixed-citation xmlns:xlink="http://www.w3.org/1999/xlink" xlink:type="simple"><person-group><name name-style="western"><surname>Yin</surname><given-names>CM</given-names></name><name name-style="western"><surname>Peng</surname><given-names>XJ</given-names></name><name name-style="western"><surname>Yan</surname><given-names>HM</given-names></name><name name-style="western"><surname>Bao</surname><given-names>YH</given-names></name><name name-style="western"><surname>Xu</surname><given-names>X</given-names></name><name name-style="western"><surname>Tang</surname><given-names>G</given-names></name><name name-style="western"><surname>Zhou</surname><given-names>QS</given-names></name><name name-style="western"><surname>Liu</surname><given-names>P</given-names></name></person-group> (<year>2012</year>) <source>Fauna Hunan: <tp:taxon-name><tp:taxon-name-part taxon-name-part-type="order">Araneae</tp:taxon-name-part></tp:taxon-name> in Hunan, China.</source><publisher-name>Hunan Science and Technology Publishers</publisher-name>, <publisher-loc>Changsha</publisher-loc>, <size units="page">1590 pp</size>.</mixed-citation></ref><ref id="B1"><mixed-citation xmlns:xlink="http://www.w3.org/1999/xlink" xlink:type="simple"><person-group><name name-style="western"><surname>Chen</surname><given-names>ZF</given-names></name><name name-style="western"><surname>Zhang</surname><given-names>ZH</given-names></name><name name-style="western"><surname>Song</surname><given-names>DX</given-names></name></person-group> (<year>1982</year>) <article-title>A new species of the genus <italic><tp:taxon-name><tp:taxon-name-part taxon-name-part-type="genus">Leptoneta</tp:taxon-name-part></tp:taxon-name></italic> (<tp:taxon-name><tp:taxon-name-part taxon-name-part-type="order">Araneae</tp:taxon-name-part></tp:taxon-name>) from China.</article-title><source>Journal of Hangzhou University, Natural Science Edition</source><volume>9</volume>: <fpage>204</fpage>–<lpage>206</lpage>.</mixed-citation></ref><ref id="B11"><mixed-citation xmlns:xlink="http://www.w3.org/1999/xlink" xlink:type="simple"><person-group><name name-style="western"><surname>Platnick</surname><given-names>NI</given-names></name></person-group> (<year>1986</year>) <article-title>On the tibial and patellar glands, relationships, and American genera of the spider family <tp:taxon-name><tp:taxon-name-part taxon-name-part-type="family">Leptonetidae</tp:taxon-name-part></tp:taxon-name> (<tp:taxon-name><tp:taxon-name-part taxon-name-part-type="class">Arachnida</tp:taxon-name-part></tp:taxon-name>, <tp:taxon-name><tp:taxon-name-part taxon-name-part-type="order">Araneae</tp:taxon-name-part></tp:taxon-name>).</article-title><source>American Museum Novitates</source><volume>2855</volume>: <fpage>1</fpage>–<lpage>16</lpage>.</mixed-citation></ref><ref id="B12"><mixed-citation xmlns:xlink="http://www.w3.org/1999/xlink" xlink:type="simple"><person-group><name name-style="western"><surname>Platnick</surname><given-names>NI</given-names></name></person-group> (<year>2007</year>) The world spider catalog, version 7.5. American Museum of Natural History. <ext-link xlink:type="simple" ext-link-type="uri" xlink:href="http://research.amnh.org/entomology/%20spiders/catalog/">http://research.amnh.org/entomology/%20spiders/catalog/</ext-link> [accessed on: 2007-5-23]</mixed-citation></ref><ref id="B9"><mixed-citation xmlns:xlink="http://www.w3.org/1999/xlink" xlink:type="simple"><person-group><name name-style="western"><surname>Le Peru</surname><given-names>B</given-names></name></person-group> (<year>2011</year>) <article-title>The spiders of Europe, a synthesis of data: Volume 1. <tp:taxon-name><tp:taxon-name-part taxon-name-part-type="family">Atypidae</tp:taxon-name-part></tp:taxon-name> to <tp:taxon-name><tp:taxon-name-part taxon-name-part-type="family">Theridiidae</tp:taxon-name-part></tp:taxon-name>.</article-title><source>Mémoires de la Société Linnéenne de Lyon</source><volume>2</volume>: <fpage>1</fpage>–<lpage>522</lpage>.</mixed-citation></ref><ref id="B15"><mixed-citation xmlns:xlink="http://www.w3.org/1999/xlink" xlink:type="simple"><person-group><name name-style="western"><surname>Tong</surname><given-names>YF</given-names></name><name name-style="western"><surname>Li</surname><given-names>SQ</given-names></name></person-group> (<year>2008</year>) <article-title>Six new cave-dwelling species of <italic><tp:taxon-name><tp:taxon-name-part taxon-name-part-type="genus">Leptoneta</tp:taxon-name-part></tp:taxon-name></italic> (<tp:taxon-name><tp:taxon-name-part taxon-name-part-type="class">Arachnida</tp:taxon-name-part></tp:taxon-name>, <tp:taxon-name><tp:taxon-name-part taxon-name-part-type="order">Araneae</tp:taxon-name-part></tp:taxon-name>, <tp:taxon-name><tp:taxon-name-part taxon-name-part-type="family">Leptonetidae</tp:taxon-name-part></tp:taxon-name>) from Beijing and adjacent regions, China.</article-title><source>Zoosystema</source><volume>30</volume>: <fpage>371</fpage>–<lpage>386</lpage>.</mixed-citation></ref></ref-list></tp:taxon-treatment>
