# Supplementary material for: Redescription of types of three species of Leptonetidae Simon, 1890 from China (Arachnida, Araneae)
Source: Zookeys. 2020 Dec 3;1000:1–17. doi: 10.3897/zookeys.1000.57660 (PMC7728732; doi:10.3897/zookeys.1000.57660)
Supplement: XML Treatment for Leptonetela trispinosa [file zookeys.1000.57660-treatment4.xml]

<!DOCTYPE tp:taxon-treatment
  PUBLIC "-//TaxonX//DTD Taxonomic Treatment Publishing DTD v0 20100105//EN" "tax-treatment-NSO.dtd">
<tp:taxon-treatment xmlns:tp="http://www.plazi.org/taxpub"><tp:treatment-meta><kwd-group><label>Taxon classification</label><kwd><named-content xmlns:xlink="http://www.w3.org/1999/xlink" content-type="kingdom">Animalia</named-content></kwd><kwd><named-content xmlns:xlink="http://www.w3.org/1999/xlink" content-type="order">Araneae</named-content></kwd><kwd><named-content xmlns:xlink="http://www.w3.org/1999/xlink" content-type="family">Leptonetidae</named-content></kwd></kwd-group><mixed-citation publication-type="journal"><person-group><name><surname>Liu</surname><given-names>Jinxin</given-names></name><name><surname>Huang</surname><given-names>Zongguang</given-names></name><name><surname>Xu</surname><given-names>Xiang</given-names></name><name><surname>Yin</surname><given-names>Haiqiang</given-names></name></person-group><article-title>Redescription of types of three species of <tp:taxon-name><tp:taxon-name-part taxon-name-part-type="family">Leptonetidae</tp:taxon-name-part></tp:taxon-name> Simon, 1890 from China (<tp:taxon-name><tp:taxon-name-part taxon-name-part-type="class">Arachnida</tp:taxon-name-part></tp:taxon-name>, <tp:taxon-name><tp:taxon-name-part taxon-name-part-type="order">Araneae</tp:taxon-name-part></tp:taxon-name>)</article-title><source>Zookeys</source><day>03</day><month>12</month><year>2020</year><volume>1000</volume><fpage>1</fpage><lpage>17</lpage><pub-id pub-id-type="doi">10.3897/zookeys.1000.57660</pub-id></mixed-citation></tp:treatment-meta><tp:nomenclature><tp:taxon-name><object-id xmlns:xlink="http://www.w3.org/1999/xlink" content-type="arpha" xlink:type="simple">01C43FD9-5A2C-55A0-8606-B51C22AD62FE</object-id>
              <tp:taxon-name-part taxon-name-part-type="genus" reg="Leptonetela">Leptonetela</tp:taxon-name-part>
              <tp:taxon-name-part taxon-name-part-type="species" reg="trispinosa">trispinosa</tp:taxon-name-part>
            </tp:taxon-name><tp:taxon-authority>(Yin, Wang &amp; Wang, 1984)</tp:taxon-authority><tp:taxon-status xmlns:xlink="http://www.w3.org/1999/xlink" xlink:type="simple">comb. nov.</tp:taxon-status><xref ref-type="fig" rid="F4">Figures 4</xref><xref ref-type="fig" rid="F5">, 5</xref><xref ref-type="fig" rid="F6">, 6</xref><tp:nomenclature-citation-list><tp:nomenclature-citation><tp:taxon-name>
                  <tp:taxon-name-part taxon-name-part-type="genus" reg="Leptoneta">Leptoneta</tp:taxon-name-part> <tp:taxon-name-part taxon-name-part-type="species" reg="trispinosa">trispinosa</tp:taxon-name-part></tp:taxon-name><comment><xref ref-type="bibr" rid="B19">Yin et al. 1984</xref>: 364, fig. 1a–f (♂♀); Song 1987: 105, f. 68 (♂♀); Song et al. 1999: 51, figs 20R, 21L–M (♂♀, reproduction of the original figure); <xref ref-type="bibr" rid="B20">Yin et al. 2012</xref>: 157, fig. 27a–f (♂♀).</comment></tp:nomenclature-citation></tp:nomenclature-citation-list></tp:nomenclature><tp:treatment-sec sec-type="material" id="SECID0EJMAE"><title>Material examined.</title><p><bold><italic>Holotype</italic></bold> ♂ (<named-content xmlns:xlink="http://www.w3.org/1999/xlink" content-type="dwc:institutional_code" xlink:type="simple">HNU</named-content>, Lept-<italic><tp:taxon-name><tp:taxon-name-part taxon-name-part-type="genus" reg="Leptonetela">Leptonetela</tp:taxon-name-part></tp:taxon-name></italic>-0001-001): <bold>China</bold>, Hunan Province, Changsha City, Mountain Yuelu, 25.V.1982, Jiafu Wang leg.; <bold><italic>paratypes</italic></bold> 3♂3♀ (<named-content xmlns:xlink="http://www.w3.org/1999/xlink" content-type="dwc:institutional_code" xlink:type="simple">HNU</named-content>, Lept-<italic><tp:taxon-name><tp:taxon-name-part taxon-name-part-type="genus" reg="Leptonetela">Leptonetela</tp:taxon-name-part></tp:taxon-name></italic>-0001-002–007), same data as holotype (information on the label of the type) [Mountain Yuelu: 112°58'N, 28°12'E].</p></tp:treatment-sec><tp:treatment-sec sec-type="diagnosis" id="SECID0E6NAE"><title>Diagnosis.</title><p>The male of <italic><tp:taxon-name><tp:taxon-name-part taxon-name-part-type="genus" reg="Leptonetela">Leptonetela</tp:taxon-name-part> <tp:taxon-name-part taxon-name-part-type="species" reg="trispinosa">trispinosa</tp:taxon-name-part></tp:taxon-name></italic> (<xref ref-type="bibr" rid="B19">Yin et al., 1984</xref>) comb. nov. is similar to those of <italic><tp:taxon-name><tp:taxon-name-part taxon-name-part-type="genus" reg="Leptonetela">Leptonetela</tp:taxon-name-part> <tp:taxon-name-part taxon-name-part-type="species" reg="hangzhouensis">hangzhouensis</tp:taxon-name-part></tp:taxon-name></italic> (<xref ref-type="bibr" rid="B2">Chen et al., 1984</xref>) and <italic><tp:taxon-name><tp:taxon-name-part taxon-name-part-type="genus" reg="Leptonetela">Leptonetela</tp:taxon-name-part> <tp:taxon-name-part taxon-name-part-type="species" reg="microdonta">microdonta</tp:taxon-name-part></tp:taxon-name></italic> (Xu &amp; Song, 1983) in having the median apophysis fork-shaped and a similar arrangement of spines on the retrolateral palpal tibia (compare Figs <xref ref-type="fig" rid="F4">4B</xref>, <xref ref-type="fig" rid="F6">6D</xref> with <xref ref-type="bibr" rid="B16">Wang and Li 2011</xref>: figs 13B, D, 28B, D), but differs from <italic><tp:taxon-name><tp:taxon-name-part taxon-name-part-type="genus" reg="Leptonetela">L.</tp:taxon-name-part> <tp:taxon-name-part taxon-name-part-type="species" reg="hangzhouensis">hangzhouensis</tp:taxon-name-part></tp:taxon-name></italic> by the shape of the teeth on the median apophysis (the middle two teeth ca half of the lateral two in length in this species vs ca one-third in <italic><tp:taxon-name><tp:taxon-name-part taxon-name-part-type="genus" reg="Leptoneta">L.</tp:taxon-name-part> <tp:taxon-name-part taxon-name-part-type="species" reg="microdonta">microdonta</tp:taxon-name-part></tp:taxon-name></italic>) (compare Fig. <xref ref-type="fig" rid="F4">4B</xref> with <xref ref-type="bibr" rid="B16">Wang and Li 2011</xref>: fig. 13B), and from <italic><tp:taxon-name><tp:taxon-name-part taxon-name-part-type="genus" reg="Leptoneta">L.</tp:taxon-name-part> <tp:taxon-name-part taxon-name-part-type="species" reg="microdonta">microdonta</tp:taxon-name-part></tp:taxon-name></italic> by the number and shape of teeth on the median apophysis (four teeth, the middle two teeth ca half of the lateral two in length in this species vs five teeth, the middle three teeth very small, shorter than one fourth of the lateral two in <italic><tp:taxon-name><tp:taxon-name-part taxon-name-part-type="genus" reg="Leptoneta">L.</tp:taxon-name-part> <tp:taxon-name-part taxon-name-part-type="species" reg="microdonta">microdonta</tp:taxon-name-part></tp:taxon-name></italic>) (compare Figs <xref ref-type="fig" rid="F4">4B</xref>, <xref ref-type="fig" rid="F6">6D</xref> with <xref ref-type="bibr" rid="B16">Wang and Li 2011</xref>: figs 28B, D). The female of <italic><tp:taxon-name><tp:taxon-name-part taxon-name-part-type="genus" reg="Leptonetela">Leptonetela</tp:taxon-name-part> <tp:taxon-name-part taxon-name-part-type="species" reg="trispinosa">trispinosa</tp:taxon-name-part></tp:taxon-name></italic> can be distinguished from that of <italic><tp:taxon-name><tp:taxon-name-part taxon-name-part-type="genus" reg="Leptonetela">Leptonetela</tp:taxon-name-part> <tp:taxon-name-part taxon-name-part-type="species" reg="microdonta">microdonta</tp:taxon-name-part></tp:taxon-name></italic> by the different twisting of the spermathecae (compare Fig. <xref ref-type="fig" rid="F5">5E</xref> with <xref ref-type="bibr" rid="B16">Wang and Li 2011</xref>: fig. 29C, D).</p><fig id="F4" position="float" orientation="portrait"><object-id xmlns:xlink="http://www.w3.org/1999/xlink" content-type="doi" xlink:type="simple">10.3897/zookeys.1000.57660.figure4</object-id><object-id xmlns:xlink="http://www.w3.org/1999/xlink" content-type="arpha" xlink:type="simple">658F0E3B-6C61-5828-A761-5BA0420B162F</object-id><label>Figure 4.</label><caption><p><italic><tp:taxon-name><tp:taxon-name-part taxon-name-part-type="genus" reg="Leptonetela">Leptonetela</tp:taxon-name-part> <tp:taxon-name-part taxon-name-part-type="species" reg="trispinosa">trispinosa</tp:taxon-name-part></tp:taxon-name></italic> (<xref ref-type="bibr" rid="B19">Yin et al., 1984</xref>), comb. nov., holotype male <bold>A</bold> habitus, dorsal view <bold>B</bold> palpal bulb, ventral view <bold>C</bold> palp, prolateral view <bold>D</bold> palp, retrolateral view.</p></caption><graphic xmlns:xlink="http://www.w3.org/1999/xlink" xlink:href="zookeys-1000-001-g004.jpg" position="float" orientation="portrait" xlink:type="simple" id="oo_482831.jpg"><uri content-type="original_file" xlink:type="simple">https://binary.pensoft.net/fig/482831</uri></graphic></fig></tp:treatment-sec><tp:treatment-sec sec-type="description" id="SECID0E3TAE"><title>Description.</title><p><bold><italic>Holotype</italic></bold> Male. Body (Fig. <xref ref-type="fig" rid="F4">4A</xref>) length 1.80, carapace 0.80 long, 0.80 wide, abdomen 1.00 long, 0.73 wide (data from original description by <xref ref-type="bibr" rid="B19">Yin et al. 1984</xref>: 364). Carapace yellow brown (Fig. <xref ref-type="fig" rid="F4">4A</xref>). Six eyes, ALE, and PLE connected to each other by the black bases, PME separated from ALE and PLE. Thoracic median groove short, brown, needle-shaped. Cervical grooves and radial furrows brown, indistinct. Chelicerae tawny, with eight promarginal (teeth gradually becoming smaller and denser from the distal end to the base of chelicera) and four small retromarginal teeth (Fig. <xref ref-type="fig" rid="F6">6D</xref>). Endites tawny. Labium brown, fused to sternum. Sternum tawny, peltate. Legs yellow; measurements: I 6.80 (2.01, 0.33, 2.33, 0.83, 1.30); II 6.27 (1.70, 0.30, 1.83, 1.43, 1.01); III 5.02 (1.43, 0.23, 1.43, 1.10, 0.83); IV 6.65 (1.93, 0.23, 2.00, 1.39, 1.10) (data from original description by <xref ref-type="bibr" rid="B19">Yin et al. 1984</xref>: 364). Abdomen pale brown, oval, lacking distinct patterns (Fig. <xref ref-type="fig" rid="F4">4A</xref>). Male palp as illustrated in Figs <xref ref-type="fig" rid="F4">4B–D</xref>, <xref ref-type="fig" rid="F6">6A–C</xref>. Femur without strong spines. Patella with a small spine dorsally. Trichobothria not found on the dorsal tibia, although they are usually present in the other congeneric species; it is very possible that trichobothria have detached from the body and been lost. Tibia with one seta and five spines retrolaterally (three very strong spines in longitudinal row, other two near distal end of tibia obviously shorter and thinner). Tarsus slightly sunken and contracted at middle resulting in formation of earlobe-shaped process distally (Fig. <xref ref-type="fig" rid="F4">4D</xref>); one distal spine, one ventral long spine, one long retrolateral spine, and one long prolateral spines present on distal half of tarsus (Figs <xref ref-type="fig" rid="F4">4C, D</xref>, <xref ref-type="fig" rid="F6">6A, B</xref>). Palpal bulb oval, smooth. Conductor lamellar, membranous, and slightly wide. Embolus membranous, broad, with the distal part slightly curled towards base (Fig. <xref ref-type="fig" rid="F6">6C</xref>). Median apophysis fork-shaped, with four teeth, lateral two strong and middle two smaller (Figs <xref ref-type="fig" rid="F4">4B</xref>, <xref ref-type="fig" rid="F6">6C</xref>). Prolateral lobe medium-sized, elliptical (Fig. <xref ref-type="fig" rid="F6">6A</xref>).</p><fig id="F5" position="float" orientation="portrait"><object-id xmlns:xlink="http://www.w3.org/1999/xlink" content-type="doi" xlink:type="simple">10.3897/zookeys.1000.57660.figure5</object-id><object-id xmlns:xlink="http://www.w3.org/1999/xlink" content-type="arpha" xlink:type="simple">32F07D0B-42D0-54D5-95CD-CB5C06B27BCA</object-id><label>Figure 5.</label><caption><p><italic><tp:taxon-name><tp:taxon-name-part taxon-name-part-type="genus" reg="Leptonetela">Leptonetela</tp:taxon-name-part> <tp:taxon-name-part taxon-name-part-type="species" reg="trispinosa">trispinosa</tp:taxon-name-part></tp:taxon-name></italic> (<xref ref-type="bibr" rid="B19">Yin et al., 1984</xref>), comb. nov., paratype female <bold>A</bold> carapace, dorsal view <bold>B</bold> abdomen, dorsal view <bold>C</bold> habitus, dorsal view <bold>D</bold> habitus, ventral view <bold>E</bold> vulva, dorsal view. Abbreviations: At, atrium; SS, spermathecae stalk; SH, spermathecae.</p></caption><graphic xmlns:xlink="http://www.w3.org/1999/xlink" xlink:href="zookeys-1000-001-g005.jpg" position="float" orientation="portrait" xlink:type="simple" id="oo_482832.jpg"><uri content-type="original_file" xlink:type="simple">https://binary.pensoft.net/fig/482832</uri></graphic></fig><p><bold><italic>Paratype</italic>.</bold> Female. Similar to male in general features and body size, but coloration paler (Fig. <xref ref-type="fig" rid="F5">5A–D</xref>). Body length 2.17, carapace 0.90 long, 0.73 wide, abdomen 1.27 long, 0.87 wide (data from original description by <xref ref-type="bibr" rid="B19">Yin et al. 1984</xref>: 364). Chelicerae tawny, with eight promarginal and five small retromarginal teeth (Fig. <xref ref-type="fig" rid="F6">6E, F</xref>). Leg measurements: I 7.08 (2.00, 0.26, 2.13, 1.69, 1.00); II 5.55 (1.60, 0.20, 1.69, 1.26, 0.80); III 4.62 (1.20, 0.20, 1.33, 1.20, 0.69); IV 5.86 (1.73, 0.20, 1.80, 1.26, 0.87) (data from original description by <xref ref-type="bibr" rid="B19">Yin et al. 1984</xref>: 366). Genital area densely covered with long hairs. Atrium subtriangular, much wider than long. Internal genitalia consists of paired spermathecae and sperm ducts. Spermathecae highly twisted, with distal ends separated slightly far from each other, and also more strongly sclerotized than proximal part (Fig. <xref ref-type="fig" rid="F5">5E</xref>).</p></tp:treatment-sec><tp:treatment-sec sec-type="distribution" id="SECID0EEYAE"><title>Distribution.</title><p>Only known from the type locality, Hunan, China (Fig. <xref ref-type="fig" rid="F9">9</xref>).</p></tp:treatment-sec><tp:treatment-sec sec-type="notes" id="SECID0EOYAE"><title>Note.</title><p>Because of the poor quality of the images in all available references to the female of <italic><tp:taxon-name><tp:taxon-name-part taxon-name-part-type="genus" reg="Leptonetela">L.</tp:taxon-name-part> <tp:taxon-name-part taxon-name-part-type="species" reg="hangzhouensis">hangzhouensis</tp:taxon-name-part></tp:taxon-name></italic> the females of these two species cannot be compared.</p><fig id="F6" position="float" orientation="portrait"><object-id xmlns:xlink="http://www.w3.org/1999/xlink" content-type="doi" xlink:type="simple">10.3897/zookeys.1000.57660.figure6</object-id><object-id xmlns:xlink="http://www.w3.org/1999/xlink" content-type="arpha" xlink:type="simple">C50BCBCF-4A2F-5E11-BEDF-F59F21117872</object-id><label>Figure 6.</label><caption><p><italic><tp:taxon-name><tp:taxon-name-part taxon-name-part-type="genus" reg="Leptonetela">Leptonetela</tp:taxon-name-part> <tp:taxon-name-part taxon-name-part-type="species" reg="trispinosa">trispinosa</tp:taxon-name-part></tp:taxon-name></italic> (<xref ref-type="bibr" rid="B19">Yin et al., 1984</xref>), comb. nov., holotype male (<bold>A–D</bold>) and paratype femal (<bold>E, F</bold>) <bold>A</bold> palp, prolateral view <bold>B</bold> palp, retrolateral view <bold>C</bold> palp, ventral view <bold>D</bold> chelicera, retrolateral view <bold>E</bold> right chelicera (because left chelicera is missing), retrolateral view (slightly dorsal) <bold>F</bold> right chelicera, prolateral view. Abbreviations: Co, conductor; E, embolus; MA, median apophysis; <abbrev xmlns:xlink="http://www.w3.org/1999/xlink" xlink:title="Prolateral lobe" id="ABBRID0EG1AE" xlink:type="simple">PL</abbrev>, prolateral lobe; TS, tibial spur.</p></caption><graphic xmlns:xlink="http://www.w3.org/1999/xlink" xlink:href="zookeys-1000-001-g006.jpg" position="float" orientation="portrait" xlink:type="simple" id="oo_482833.jpg"><uri content-type="original_file" xlink:type="simple">https://binary.pensoft.net/fig/482833</uri></graphic></fig></tp:treatment-sec><tp:treatment-sec><!--Section generated to contain objects referenced in tp:taxon-treatment.--><fig id="F9" position="float" orientation="portrait"><object-id xmlns:xlink="http://www.w3.org/1999/xlink" content-type="doi" xlink:type="simple">10.3897/zookeys.1000.57660.figure9</object-id><object-id xmlns:xlink="http://www.w3.org/1999/xlink" content-type="arpha" xlink:type="simple">E6D0E2C4-CE87-5E06-A7DB-C64C9F25317B</object-id><label>Figure 9.</label><caption><p>Locality records for <italic><tp:taxon-name><tp:taxon-name-part taxon-name-part-type="genus" reg="Leptonetela">Leptonetela</tp:taxon-name-part> <tp:taxon-name-part taxon-name-part-type="species" reg="trispinosa">trispinosa</tp:taxon-name-part></tp:taxon-name></italic> comb. nov., <italic><tp:taxon-name><tp:taxon-name-part taxon-name-part-type="genus" reg="Leptonetela">Leptonetela</tp:taxon-name-part> <tp:taxon-name-part taxon-name-part-type="species" reg="unispinosa">unispinosa</tp:taxon-name-part></tp:taxon-name></italic> comb. nov. and <italic><tp:taxon-name><tp:taxon-name-part taxon-name-part-type="genus" reg="Leptoneta">Leptoneta</tp:taxon-name-part> <tp:taxon-name-part taxon-name-part-type="species" reg="monodactyla">monodactyla</tp:taxon-name-part></tp:taxon-name></italic>.</p></caption><graphic xmlns:xlink="http://www.w3.org/1999/xlink" xlink:href="zookeys-1000-001-g009.jpg" position="float" orientation="portrait" xlink:type="simple" id="oo_482836.jpg"><uri content-type="original_file" xlink:type="simple">https://binary.pensoft.net/fig/482836</uri></graphic></fig></tp:treatment-sec><ref-list><ref id="B19"><mixed-citation xmlns:xlink="http://www.w3.org/1999/xlink" xlink:type="simple"><person-group><name name-style="western"><surname>Yin</surname><given-names>CM</given-names></name><name name-style="western"><surname>Wang</surname><given-names>JF</given-names></name><name name-style="western"><surname>Wang</surname><given-names>ZT</given-names></name></person-group> (<year>1984</year>) <article-title>Three new species of the genus <italic><tp:taxon-name><tp:taxon-name-part taxon-name-part-type="genus">Leptoneta</tp:taxon-name-part></tp:taxon-name></italic> from China (<tp:taxon-name><tp:taxon-name-part taxon-name-part-type="order">Araneae</tp:taxon-name-part></tp:taxon-name>: <tp:taxon-name><tp:taxon-name-part taxon-name-part-type="family">Leptonetidae</tp:taxon-name-part></tp:taxon-name>).</article-title><source>Acta Zootaxonomica Sinica</source><volume>9</volume>: <fpage>364</fpage>–<lpage>370</lpage>.</mixed-citation></ref><ref id="B20"><mixed-citation xmlns:xlink="http://www.w3.org/1999/xlink" xlink:type="simple"><person-group><name name-style="western"><surname>Yin</surname><given-names>CM</given-names></name><name name-style="western"><surname>Peng</surname><given-names>XJ</given-names></name><name name-style="western"><surname>Yan</surname><given-names>HM</given-names></name><name name-style="western"><surname>Bao</surname><given-names>YH</given-names></name><name name-style="western"><surname>Xu</surname><given-names>X</given-names></name><name name-style="western"><surname>Tang</surname><given-names>G</given-names></name><name name-style="western"><surname>Zhou</surname><given-names>QS</given-names></name><name name-style="western"><surname>Liu</surname><given-names>P</given-names></name></person-group> (<year>2012</year>) <source>Fauna Hunan: <tp:taxon-name><tp:taxon-name-part taxon-name-part-type="order">Araneae</tp:taxon-name-part></tp:taxon-name> in Hunan, China.</source><publisher-name>Hunan Science and Technology Publishers</publisher-name>, <publisher-loc>Changsha</publisher-loc>, <size units="page">1590 pp</size>.</mixed-citation></ref><ref id="B2"><mixed-citation xmlns:xlink="http://www.w3.org/1999/xlink" xlink:type="simple"><person-group><name name-style="western"><surname>Chen</surname><given-names>ZF</given-names></name><name name-style="western"><surname>Shen</surname><given-names>YC</given-names></name><name name-style="western"><surname>Gao</surname><given-names>F</given-names></name></person-group> (<year>1984</year>) <article-title>Description of the new species of the genus <italic><tp:taxon-name><tp:taxon-name-part taxon-name-part-type="genus">Leptoneta</tp:taxon-name-part></tp:taxon-name></italic> (<tp:taxon-name><tp:taxon-name-part taxon-name-part-type="order">Araneae</tp:taxon-name-part></tp:taxon-name>, <tp:taxon-name><tp:taxon-name-part taxon-name-part-type="family">Leptonetidae</tp:taxon-name-part></tp:taxon-name>) from caves of Zhejiang. Journal of the Hangzhou Normal College (Nat. Sci.</article-title><source>)</source><volume>1984</volume>(<issue>1</issue>): <fpage>8</fpage>–<lpage>13</lpage>.</mixed-citation></ref><ref id="B16"><mixed-citation xmlns:xlink="http://www.w3.org/1999/xlink" xlink:type="simple"><person-group><name name-style="western"><surname>Wang</surname><given-names>CX</given-names></name><name name-style="western"><surname>Li</surname><given-names>SQ</given-names></name></person-group> (<year>2011</year>) <article-title>A further study on the species of the spider genus <italic><tp:taxon-name><tp:taxon-name-part taxon-name-part-type="genus">Leptonetela</tp:taxon-name-part></tp:taxon-name></italic> (<tp:taxon-name><tp:taxon-name-part taxon-name-part-type="order">Araneae</tp:taxon-name-part></tp:taxon-name>: <tp:taxon-name><tp:taxon-name-part taxon-name-part-type="family">Leptonetidae</tp:taxon-name-part></tp:taxon-name>).</article-title><source>Zootaxa</source><volume>2841</volume>: <fpage>1</fpage>–<lpage>90</lpage>. <ext-link xlink:type="simple" ext-link-type="doi" xlink:href="10.11646/zootaxa.2841.1.1">https://doi.org/10.11646/zootaxa.2841.1.1</ext-link></mixed-citation></ref></ref-list></tp:taxon-treatment>
