# Supplementary material for: Redescription of types of three species of Leptonetidae Simon, 1890 from China (Arachnida, Araneae)
Source: Zookeys. 2020 Dec 3;1000:1–17. doi: 10.3897/zookeys.1000.57660 (PMC7728732; doi:10.3897/zookeys.1000.57660)
Supplement: XML Treatment for Leptonetela unispinosa [file zookeys.1000.57660-treatment5.xml]

<!DOCTYPE tp:taxon-treatment
  PUBLIC "-//TaxonX//DTD Taxonomic Treatment Publishing DTD v0 20100105//EN" "tax-treatment-NSO.dtd">
<tp:taxon-treatment xmlns:tp="http://www.plazi.org/taxpub"><tp:treatment-meta><kwd-group><label>Taxon classification</label><kwd><named-content xmlns:xlink="http://www.w3.org/1999/xlink" content-type="kingdom">Animalia</named-content></kwd><kwd><named-content xmlns:xlink="http://www.w3.org/1999/xlink" content-type="order">Araneae</named-content></kwd><kwd><named-content xmlns:xlink="http://www.w3.org/1999/xlink" content-type="family">Leptonetidae</named-content></kwd></kwd-group><mixed-citation publication-type="journal"><person-group><name><surname>Liu</surname><given-names>Jinxin</given-names></name><name><surname>Huang</surname><given-names>Zongguang</given-names></name><name><surname>Xu</surname><given-names>Xiang</given-names></name><name><surname>Yin</surname><given-names>Haiqiang</given-names></name></person-group><article-title>Redescription of types of three species of <tp:taxon-name><tp:taxon-name-part taxon-name-part-type="family">Leptonetidae</tp:taxon-name-part></tp:taxon-name> Simon, 1890 from China (<tp:taxon-name><tp:taxon-name-part taxon-name-part-type="class">Arachnida</tp:taxon-name-part></tp:taxon-name>, <tp:taxon-name><tp:taxon-name-part taxon-name-part-type="order">Araneae</tp:taxon-name-part></tp:taxon-name>)</article-title><source>Zookeys</source><day>03</day><month>12</month><year>2020</year><volume>1000</volume><fpage>1</fpage><lpage>17</lpage><pub-id pub-id-type="doi">10.3897/zookeys.1000.57660</pub-id></mixed-citation></tp:treatment-meta><tp:nomenclature><tp:taxon-name><object-id xmlns:xlink="http://www.w3.org/1999/xlink" content-type="arpha" xlink:type="simple">71982CF3-4AE2-5FF2-9EBE-EA6A353185FA</object-id>
              <tp:taxon-name-part taxon-name-part-type="genus" reg="Leptonetela">Leptonetela</tp:taxon-name-part>
              <tp:taxon-name-part taxon-name-part-type="species" reg="unispinosa">unispinosa</tp:taxon-name-part>
            </tp:taxon-name><tp:taxon-authority>(Yin, Wang &amp; Wang, 1984)</tp:taxon-authority><tp:taxon-status xmlns:xlink="http://www.w3.org/1999/xlink" xlink:type="simple">comb. nov.</tp:taxon-status><xref ref-type="fig" rid="F7">Figures 7</xref><xref ref-type="fig" rid="F8">, 8</xref><tp:nomenclature-citation-list><tp:nomenclature-citation><tp:taxon-name>
                  <tp:taxon-name-part taxon-name-part-type="genus" reg="Leptoneta">Leptoneta</tp:taxon-name-part> <tp:taxon-name-part taxon-name-part-type="species" reg="unispinosa">unispinosa</tp:taxon-name-part></tp:taxon-name><comment><xref ref-type="bibr" rid="B19">Yin et al. 1984</xref>: 368, fig. 3a–d (♂); Song 1987: 107, fig. 70 (♂); Song et al. 1999: 51, fig. 21P–Q (♂, reproduction of the original figure); <xref ref-type="bibr" rid="B20">Yin et al. 2012</xref>: 159, fig. 28a–d (♂).</comment></tp:nomenclature-citation></tp:nomenclature-citation-list></tp:nomenclature><tp:treatment-sec sec-type="material" id="SECID0ER3AE"><title>Material examined.</title><p><bold><italic>Holotype</italic></bold> ♂ (<named-content xmlns:xlink="http://www.w3.org/1999/xlink" content-type="dwc:institutional_code" xlink:type="simple">HNU</named-content>, Lept-<italic><tp:taxon-name><tp:taxon-name-part taxon-name-part-type="genus" reg="Leptonetela">Leptonetela</tp:taxon-name-part></tp:taxon-name></italic>-0002-001): <bold>China</bold>, Hunan Province, Changsha City, Mountain Yuelu, XI.1980, Zhitong Wang leg (information on the label of the type) [Mountain Yuelu: 112°58'N, 28°12'E].</p></tp:treatment-sec><tp:treatment-sec sec-type="diagnosis" id="SECID0EV4AE"><title>Diagnosis.</title><p>The male of <italic><tp:taxon-name><tp:taxon-name-part taxon-name-part-type="genus" reg="Leptonetela">Leptonetela</tp:taxon-name-part> <tp:taxon-name-part taxon-name-part-type="species" reg="unispinosa">unispinosa</tp:taxon-name-part></tp:taxon-name></italic> (<xref ref-type="bibr" rid="B19">Yin et al., 1984</xref>), comb. nov. is similar to that of <italic><tp:taxon-name><tp:taxon-name-part taxon-name-part-type="genus" reg="Leptonetela">Leptonetela</tp:taxon-name-part> <tp:taxon-name-part taxon-name-part-type="species" reg="quinquespinata">quinquespinata</tp:taxon-name-part></tp:taxon-name></italic> (Chen &amp; Zhu, 2008) in having an A-shaped median apophysis and the embolus curved distally (compare Fig. <xref ref-type="fig" rid="F8">8A</xref> with <xref ref-type="bibr" rid="B16">Wang and Li 2011</xref>: fig. 47D), but differs by the number of eyes (six eyes in this species vs eyes completely absent in <italic><tp:taxon-name><tp:taxon-name-part taxon-name-part-type="genus" reg="Leptonetela">Leptonetela</tp:taxon-name-part> <tp:taxon-name-part taxon-name-part-type="species" reg="quinquespinata">quinquespinata</tp:taxon-name-part></tp:taxon-name></italic>) and the arrangement of spines on the retrolateral tibia (five spines including three in a longitudinal row and two in a transverse line in this species vs six spines almost in a longitudinal row in <italic><tp:taxon-name><tp:taxon-name-part taxon-name-part-type="genus" reg="Leptonetela">Leptonetela</tp:taxon-name-part> <tp:taxon-name-part taxon-name-part-type="species" reg="quinquespinata">quinquespinata</tp:taxon-name-part></tp:taxon-name></italic>) (compare Figs <xref ref-type="fig" rid="F7">7A</xref>, <xref ref-type="fig" rid="F8">8D</xref> with <xref ref-type="bibr" rid="B16">Wang and Li 2011</xref>: fig. 44A, D).</p><fig id="F7" position="float" orientation="portrait"><object-id xmlns:xlink="http://www.w3.org/1999/xlink" content-type="doi" xlink:type="simple">10.3897/zookeys.1000.57660.figure7</object-id><object-id xmlns:xlink="http://www.w3.org/1999/xlink" content-type="arpha" xlink:type="simple">2AF7BACF-2BDE-5109-80E5-CCFFE7E5A98D</object-id><label>Figure 7.</label><caption><p><italic><tp:taxon-name><tp:taxon-name-part taxon-name-part-type="genus" reg="Leptonetela">Leptonetela</tp:taxon-name-part> <tp:taxon-name-part taxon-name-part-type="species" reg="unispinosa">unispinosa</tp:taxon-name-part></tp:taxon-name></italic> (<xref ref-type="bibr" rid="B19">Yin et al., 1984</xref>), comb. nov., holotype male <bold>A</bold> carapace, dorsal view <bold>B</bold> abdomen, dorsal view <bold>C</bold> palpal bulb, ventral view <bold>D</bold> palp, prolateral view <bold>E</bold> palp, retrolateral view.</p></caption><graphic xmlns:xlink="http://www.w3.org/1999/xlink" xlink:href="zookeys-1000-001-g007.jpg" position="float" orientation="portrait" xlink:type="simple" id="oo_482834.jpg"><uri content-type="original_file" xlink:type="simple">https://binary.pensoft.net/fig/482834</uri></graphic></fig></tp:treatment-sec><tp:treatment-sec sec-type="description" id="SECID0EGBAG"><title>Description.</title><p><bold><italic>Holotype</italic>.</bold> Male. Body (Fig. <xref ref-type="fig" rid="F7">7A, B</xref>) length 1.73, carapace 0.83 long, 0.66 wide, abdomen 1.00 long, 0.66 wide (data from original description by <xref ref-type="bibr" rid="B19">Yin et al. 1984</xref>: 367). Carapace brown (Fig. <xref ref-type="fig" rid="F7">7A</xref>). Six eyes, ALE, and PLE connected to each other by black bases, PME separated from ALE and PLE. Thoracic median groove short, brown, needle-shaped; single shallow pit with brown margin in front of thoracic median groove. Cervical grooves and radial furrows deep brown, indistinct. Chelicerae brown, with nine promarginal and five small retromarginal teeth (all teeth in the same row almost equal in size) (Fig. <xref ref-type="fig" rid="F8">8B</xref>). Endites brown. Labium deep brown, fused to sternum. Sternum brown, peltate. Legs brown; measurements: I (1.20, 0.26, 1.23, missing, missing); II 3.37 (0.83, 0.24, 0.90, 0.80, 0.60); III 3.00 (0.81, 0.23, 0.73, 0.73, 0.50); IV 4.47 (1.41, 0.24, 1.16, 1.00, 0.66) (data from original description by <xref ref-type="bibr" rid="B19">Yin et al. 1984</xref>: 367). Abdomen pale brown, ovoid, with five broad, reddish brown bands dorsally (Fig. <xref ref-type="fig" rid="F7">7B</xref>).</p><p>Male palp as illustrated in Figs <xref ref-type="fig" rid="F7">7C–E</xref>, <xref ref-type="fig" rid="F8">8A, C, D</xref>. Femur without any strong spines. Patella with dorsal spine distally. Trichobothria not to be found on dorsal tibia, although usually present in other congenerics (it is very possible that trichobothria were broken off body and lost). Tibia with one long thin prolateral spine basally and five retrolateral spines (three spines arranged in longitudinal row along tibia, first one near basal end especially strong; other two arranged in transverse line along distal margin of tibia). Tarsus sunken and contracted slightly at middle position resulting in forming earlobe-shaped process distally (Fig. <xref ref-type="fig" rid="F8">8D</xref>). One distal short spine, one ventral long spine, one long retrolateral spine, and one long prolateral spine present on distal half of tarsus (Figs <xref ref-type="fig" rid="F7">7D, E</xref>, <xref ref-type="fig" rid="F8">8C, D</xref>). Palpal bulb oval, smooth. Conductor lamellar, membranous, slightly wide. Embolus membranous, slightly twisted towards the prolateral side. Median apophysis A-shaped (Figs <xref ref-type="fig" rid="F7">7C</xref>, <xref ref-type="fig" rid="F8">8A</xref>). Prolateral lobe medium-sized, elliptical (Fig. <xref ref-type="fig" rid="F8">8C</xref>).</p></tp:treatment-sec><tp:treatment-sec sec-type="distribution" id="SECID0ELDAG"><title>Distribution.</title><p>Only known from the type locality, Hunan, China (Fig. <xref ref-type="fig" rid="F9">9</xref>).</p><fig id="F8" position="float" orientation="portrait"><object-id xmlns:xlink="http://www.w3.org/1999/xlink" content-type="doi" xlink:type="simple">10.3897/zookeys.1000.57660.figure8</object-id><object-id xmlns:xlink="http://www.w3.org/1999/xlink" content-type="arpha" xlink:type="simple">B65ED7B9-A03A-5F47-A315-D362FD0E1537</object-id><label>Figure 8.</label><caption><p><italic><tp:taxon-name><tp:taxon-name-part taxon-name-part-type="genus" reg="Leptonetela">Leptonetela</tp:taxon-name-part> <tp:taxon-name-part taxon-name-part-type="species" reg="unispinosa">unispinosa</tp:taxon-name-part></tp:taxon-name></italic> (<xref ref-type="bibr" rid="B19">Yin et al., 1984</xref>), comb. nov., holotype male <bold>A</bold> palpal bulb, ventral view <bold>B</bold> chelicera, retrolateral view <bold>C</bold> palp, prolateral view <bold>D</bold> palp, retrolateral view. Abbreviations: Co, conductor; E, embolus; MA, median apophysis; <abbrev xmlns:xlink="http://www.w3.org/1999/xlink" xlink:title="Prolateral lobe" id="ABBRID0EUEAG" xlink:type="simple">PL</abbrev>, prolateral lobe; TS, tibial spur.</p></caption><graphic xmlns:xlink="http://www.w3.org/1999/xlink" xlink:href="zookeys-1000-001-g008.jpg" position="float" orientation="portrait" xlink:type="simple" id="oo_482835.jpg"><uri content-type="original_file" xlink:type="simple">https://binary.pensoft.net/fig/482835</uri></graphic></fig><fig id="F9" position="float" orientation="portrait"><object-id xmlns:xlink="http://www.w3.org/1999/xlink" content-type="doi" xlink:type="simple">10.3897/zookeys.1000.57660.figure9</object-id><object-id xmlns:xlink="http://www.w3.org/1999/xlink" content-type="arpha" xlink:type="simple">E6D0E2C4-CE87-5E06-A7DB-C64C9F25317B</object-id><label>Figure 9.</label><caption><p>Locality records for <italic><tp:taxon-name><tp:taxon-name-part taxon-name-part-type="genus" reg="Leptonetela">Leptonetela</tp:taxon-name-part> <tp:taxon-name-part taxon-name-part-type="species" reg="trispinosa">trispinosa</tp:taxon-name-part></tp:taxon-name></italic> comb. nov., <italic><tp:taxon-name><tp:taxon-name-part taxon-name-part-type="genus" reg="Leptonetela">Leptonetela</tp:taxon-name-part> <tp:taxon-name-part taxon-name-part-type="species" reg="unispinosa">unispinosa</tp:taxon-name-part></tp:taxon-name></italic> comb. nov. and <italic><tp:taxon-name><tp:taxon-name-part taxon-name-part-type="genus" reg="Leptoneta">Leptoneta</tp:taxon-name-part> <tp:taxon-name-part taxon-name-part-type="species" reg="monodactyla">monodactyla</tp:taxon-name-part></tp:taxon-name></italic>.</p></caption><graphic xmlns:xlink="http://www.w3.org/1999/xlink" xlink:href="zookeys-1000-001-g009.jpg" position="float" orientation="portrait" xlink:type="simple" id="oo_482836.jpg"><uri content-type="original_file" xlink:type="simple">https://binary.pensoft.net/fig/482836</uri></graphic></fig></tp:treatment-sec><ref-list><ref id="B19"><mixed-citation xmlns:xlink="http://www.w3.org/1999/xlink" xlink:type="simple"><person-group><name name-style="western"><surname>Yin</surname><given-names>CM</given-names></name><name name-style="western"><surname>Wang</surname><given-names>JF</given-names></name><name name-style="western"><surname>Wang</surname><given-names>ZT</given-names></name></person-group> (<year>1984</year>) <article-title>Three new species of the genus <italic><tp:taxon-name><tp:taxon-name-part taxon-name-part-type="genus">Leptoneta</tp:taxon-name-part></tp:taxon-name></italic> from China (<tp:taxon-name><tp:taxon-name-part taxon-name-part-type="order">Araneae</tp:taxon-name-part></tp:taxon-name>: <tp:taxon-name><tp:taxon-name-part taxon-name-part-type="family">Leptonetidae</tp:taxon-name-part></tp:taxon-name>).</article-title><source>Acta Zootaxonomica Sinica</source><volume>9</volume>: <fpage>364</fpage>–<lpage>370</lpage>.</mixed-citation></ref><ref id="B20"><mixed-citation xmlns:xlink="http://www.w3.org/1999/xlink" xlink:type="simple"><person-group><name name-style="western"><surname>Yin</surname><given-names>CM</given-names></name><name name-style="western"><surname>Peng</surname><given-names>XJ</given-names></name><name name-style="western"><surname>Yan</surname><given-names>HM</given-names></name><name name-style="western"><surname>Bao</surname><given-names>YH</given-names></name><name name-style="western"><surname>Xu</surname><given-names>X</given-names></name><name name-style="western"><surname>Tang</surname><given-names>G</given-names></name><name name-style="western"><surname>Zhou</surname><given-names>QS</given-names></name><name name-style="western"><surname>Liu</surname><given-names>P</given-names></name></person-group> (<year>2012</year>) <source>Fauna Hunan: <tp:taxon-name><tp:taxon-name-part taxon-name-part-type="order">Araneae</tp:taxon-name-part></tp:taxon-name> in Hunan, China.</source><publisher-name>Hunan Science and Technology Publishers</publisher-name>, <publisher-loc>Changsha</publisher-loc>, <size units="page">1590 pp</size>.</mixed-citation></ref><ref id="B16"><mixed-citation xmlns:xlink="http://www.w3.org/1999/xlink" xlink:type="simple"><person-group><name name-style="western"><surname>Wang</surname><given-names>CX</given-names></name><name name-style="western"><surname>Li</surname><given-names>SQ</given-names></name></person-group> (<year>2011</year>) <article-title>A further study on the species of the spider genus <italic><tp:taxon-name><tp:taxon-name-part taxon-name-part-type="genus">Leptonetela</tp:taxon-name-part></tp:taxon-name></italic> (<tp:taxon-name><tp:taxon-name-part taxon-name-part-type="order">Araneae</tp:taxon-name-part></tp:taxon-name>: <tp:taxon-name><tp:taxon-name-part taxon-name-part-type="family">Leptonetidae</tp:taxon-name-part></tp:taxon-name>).</article-title><source>Zootaxa</source><volume>2841</volume>: <fpage>1</fpage>–<lpage>90</lpage>. <ext-link xlink:type="simple" ext-link-type="doi" xlink:href="10.11646/zootaxa.2841.1.1">https://doi.org/10.11646/zootaxa.2841.1.1</ext-link></mixed-citation></ref></ref-list></tp:taxon-treatment>
